# Supplementary material for: Effect of Phosphorus Precursor, Reduction Temperature, and Support on the Catalytic Properties of Nickel Phosphide Catalysts in Continuous-Flow Reductive Amination of Ethyl Levulinate
Source: Int J Mol Sci. 2022 Jan 20;23(3):1106. doi: 10.3390/ijms23031106 (PMC8835280; doi:10.3390/ijms23031106)
Supplement: Supplementary file 1 [file ijms-23-01106-s001.zip]

Archive with 1 entries (1 files):
- ijms-1550969-supplementary.pdf
